# Supplementary material for: Design, Synthesis, Anticancer Evaluation and Molecular Docking of Pyrimidine, Pyrido[4,3-d]pyrimidine and 5,6,7,8-Tetrahydropyrido[3,4-d]pyrimidine Derivatives as Novel KRAS-G12D Inhibitors and PROTACs
Source: Pharmaceuticals (Basel). 2025 May 8;18(5):696. doi: 10.3390/ph18050696 (PMC12114952; doi:10.3390/ph18050696)
Supplement: Supplementary file 1 [file pharmaceuticals-18-00696-s001.zip]

Archive with 1 entries (1 files):
- pharmaceuticals-3586599-supplementary.pdf
